# Supplementary material for: Neurocognitive Correlates of Clinical Decision Making: A Pilot Study Using Electroencephalography
Source: Brain Sci. 2023 Nov 30;13(12):1661. doi: 10.3390/brainsci13121661 (PMC10741622; doi:10.3390/brainsci13121661)
Supplement: Supplementary file 1 [file brainsci-13-01661-s001.zip]

Archive with 1 entries (1 files):
- brainsci-2711915-supplementary.pdf
